# Supplementary material for: miR-29a and miR-15b Modulate SARS-CoV-2 Beta and Omicron Infection in Human Lung Epithelial Cells
Source: Int J Mol Sci. 2026 Jun 29;27(13):5847. doi: 10.3390/ijms27135847 (PMC13362023; doi:10.3390/ijms27135847)
Supplement: Supplementary file 1 [file ijms-27-05847-s001.zip]

Archive with 1 entries (1 files):
- ijms-4341772-supplementary.pdf
